# Supplementary material for: Aquaporin Modulation by Cations, a Review
Source: Curr Issues Mol Biol. 2024 Jul 24;46(8):7955–75. doi: 10.3390/cimb46080470 (PMC11353066; doi:10.3390/cimb46080470)
Supplement: Supplementary file 1 [file cimb-46-00470-s001.zip]

Archive with 1 entries (1 files):
- cimb-3117623-supplementary.pdf
